# Supplementary material for: Research on Teleconsultation service quality based on multi-granularity linguistic information: the perspective of regional doctors
Source: BMC Med Inform Decis Mak. 2020 Jun 18;20:113. doi: 10.1186/s12911-020-01155-5 (PMC7301990; doi:10.1186/s12911-020-01155-5)
Supplement: Supplementary file 1 — Additional file 1. [file 12911_2020_1155_MOESM1_ESM.xlsx]

## Sheet: Sheet1
ID	Linguistic term set	C11	C12	C21	C22	C23	C24	C31	C32	C33	C34	C41	C42	C43	C44	C45	C46	C47	C48	C49	C410	C51	C52	C53	C54
1	7	2	4	4,5	5	3	3	4	3	4，5	5	4，5	1，2	5	5	5	5	6	5	5	4	5	4	6	3
2	5	2	2	3	3	2	3	3	3	3	3	3	1	3	3	3	3	4	3	3	4	3	4	4	2
3	5	2	3	4	3	2	3	4	2	4	3	4	1	3	4	3	3	4	3	3	3	3	3	4	3
4	7	1	3	4	4	2	3	4,5	4	4	4	5	2	4	4,5	4	5	6	4	5	4	6	5	6	3
5	7	1,2	4	4	4,5	4	3	4	3	4	4,5	5	3	4,5	5,6	4	4	6	4	4,5	4	4	5	6	4
6	5	2	3	3	4	2	2	3	2	3	2	3	2	4	3	3	3	4	3	4	3	3	4	4	3
7	7	1,2	4	5	5	4	2	4	4	5	5	4	2	4	5	3	4	6	4	5	3	5	6	6	3
8	7	3	4,5	4	5	3	3	4	4	3	5	4,5	2,3	5	4,5	4	4	6	5	4,5	4	5	5	6	3
9	5	1,2	3	3	3	3	2	3	2	3	3	3	2	3	4	3	3	4	3	4	3	3	3	4	3
10	5	2	3	3	4	3	2	3	3	3	2	3	1,2	3	3	3	3	4	3	3	3	4	4	4	3
11	5	1	3	4	4	2	2	3	2	2	3	3,4	1	3,4	4	3	3	4	3	3	2	3	3	4	2
12	7	1	3	5	4	3	3	4	3	5	4	3	1,2	5	5	4,5	4	6	4	4	4	5	4	6	2
13	7	3	4	5	5	3	3	5	3	4	4	4	3	4	5	4	4	6	4	5	5	5	5	6	4
14	5	1	3	3	4	2	2	3	2	3	4	3	2	2	3	2	3	4	3	3	2	4	4	4	2
15	5	1	3	3,4	3	3	3	3	3	3	3	3	2	3	3	3	3	4	3	3	3	3	3	4	2
