# Supplementary material for: Research on Teleconsultation service quality based on multi-granularity linguistic information: the perspective of regional doctors
Source: BMC Med Inform Decis Mak. 2020 Jun 18;20:113. doi: 10.1186/s12911-020-01155-5 (PMC7301990; doi:10.1186/s12911-020-01155-5)
Supplement: Supplementary file 2 — Additional file 2. [file 12911_2020_1155_MOESM2_ESM.xls]

## Sheet: Sheet2
Id	P11	P12	P13	P14	P21	P22	P23	P31	P32	P33	P34	P35	P36	P37	P38	P39	P310	P41	P42	E11	E12	E13	E14	E21	E22	E23	E31	E32	E33	E34	E35	E36	E37	E38	E39	E310	E41	E42
1	5	5	5	5	4	5	5	5	2	1	5	2	5	5	5	2	4	5	5	5	5	5	5	4	5	5	5	5	5	5	5	5	5	5	5	5	5	5
2	4	4	4	5	4	3	2	4	4	4	4	4	5	4	5	3	4	4	4	5	5	5	5	5	5	5	5	5	4	5	4	5	5	5	5	5	4	5
3	5	5	5	4	4	4	3	4	4	4	5	4	5	4	4	4	5	4	4	5	5	5	5	4	5	5	5	4	4	5	5	5	5	4	5	5	4	5
4	3	4	4	3	3	3	3	3	3	1	4	3	4	3	3	2	4	3	3	5	5	5	4	4	5	5	5	5	4	5	5	5	4	5	4	4	4	4
5	4	4	4	4	3	2	3	3	4	3	4	4	4	3	3	3	4	4	3	4	4	5	3	4	5	3	5	4	4	4	5	5	4	5	3	4	4	4
6	4	4	4	4	4	4	3	4	4	4	4	3	4	4	4	2	4	4	3	4	4	4	3	3	4	3	4	4	4	4	4	5	3	3	3	5	3	5
7	4	3	4	4	4	4	4	4	4	4	3	4	4	4	4	4	4	4	4	4	4	5	4	4	4	5	4	4	3	5	5	5	4	4	4	4	4	3
8	3	4	3	3	3	3	4	3	3	3	3	3	3	3	3	3	3	3	3	4	4	4	4	4	4	3	4	4	3	5	4	5	4	4	3	4	4	4
9	4	4	4	3	4	4	4	4	4	4	3	4	4	4	4	4	3	3	3	3	3	4	3	4	4	4	3	4	4	4	3	4	4	4	3	4	4	3
10	4	4	4	4	5	4	4	5	4	4	5	4	4	4	4	4	4	5	5	4	4	3	3	3	4	3	3	5	4	4	3	4	3	4	3	5	3	4
11	5	5	5	5	4	5	4	4	5	4	5	5	5	4	4	4	5	5	4	5	5	5	5	5	4	5	5	5	4	3	5	4	5	5	5	4	4	4
12	4	4	4	4	4	4	5	4	5	5	4	5	5	5	4	5	5	5	5	4	4	4	4	3	4	3	4	4	4	4	4	4	3	3	4	4	3	4
13	4	4	5	5	5	5	5	5	5	4	5	5	4	4	4	5	5	5	5	4	4	4	4	4	5	4	5	5	5	5	4	5	5	5	5	5	5	4
14	4	4	4	5	5	4	4	4	5	4	5	5	5	4	5	4	4	4	4	5	5	4	5	5	5	5	4	5	4	5	4	5	5	5	4	5	4	4
15	5	4	5	4	5	4	4	4	5	5	4	4	5	5	5	5	4	5	5	4	4	5	4	4	4	4	5	4	4	4	5	4	4	4	5	4	4	4
16	5	4	5	5	5	5	5	4	4	5	4	5	4	5	5	4	4	4	5	5	5	5	4	4	5	4	4	5	4	4	4	5	5	5	4	5	4	4
17	4	4	4	4	4	5	4	4	5	5	5	5	4	5	4	4	5	4	5	4	4	4	5	5	5	5	4	4	5	5	4	5	5	4	5	4	5	5
18	4	4	4	5	4	5	3	4	5	4	4	5	5	4	4	3	5	3	3	5	5	4	4	4	4	5	4	5	5	4	4	4	5	5	4	4	5	5
19	5	4	4	5	4	5	5	4	5	5	4	4	4	5	5	4	4	5	5	5	5	4	4	4	5	4	5	5	4	5	4	4	5	5	5	5	4	4
20	5	5	5	5	5	5	5	5	5	5	5	3	5	5	5	5	5	5	5	4	4	5	5	4	5	5	5	4	4	4	4	5	4	4	5	5	4	4
21	5	5	5	5	4	5	4	5	4	4	5	4	5	4	4	4	5	5	4	4	4	5	5	5	4	4	4	5	4	5	5	4	5	5	4	5	4	4
22	5	5	5	4	5	4	5	5	4	5	5	4	5	5	5	5	5	5	5	5	5	5	4	4	5	4	5	4	4	4	5	4	4	4	5	4	4	4
23	3	4	4	3	4	3	3	4	4	4	4	4	5	4	4	3	5	5	4	5	5	5	5	4	5	4	5	4	4	5	4	5	4	4	3	4	4	4
24	3	4	3	4	4	3	4	4	4	4	4	4	4	4	4	3	4	4	4	4	5	5	4	5	5	5	4	4	5	5	5	5	5	4	5	5	5	3
25	3	3	3	3	4	3	3	3	4	4	3	4	5	4	4	2	5	5	5	5	5	4	4	4	4	3	4	5	3	5	5	5	4	5	4	3	3	3
26	5	5	5	5	4	3	3	4	3	4	5	4	5	4	5	3	5	4	4	4	4	4	4	4	4	4	4	4	4	4	4	4	4	4	3	4	4	4
27	5	5	4	4	5	5	5	5	5	5	5	5	5	5	5	5	5	5	4	3	3	3	3	3	3	3	4	4	4	4	3	5	4	4	3	4	5	3
28	3	3	3	3	3	3	2	3	4	4	4	4	5	4	3	2	5	3	5	5	5	5	4	4	4	4	5	5	4	5	5	5	5	5	4	4	5	4
29	4	5	4	3	4	2	3	4	5	4	4	5	5	4	4	2	4	5	4	5	5	5	4	5	5	5	5	5	5	4	5	5	5	5	5	5	4	5
30	4	4	4	3	4	4	4	4	4	4	4	4	4	4	4	4	4	4	4	3	3	3	3	3	4	3	3	4	5	3	3	5	4	4	3	5	5	4
31	5	5	5	5	5	5	5	5	5	5	5	5	5	5	5	5	5	5	4	5	5	5	4	3	5	5	5	5	4	5	5	5	4	4	4	4	5	4
32	3	3	4	4	3	3	3	3	3	4	3	3	4	4	3	3	3	3	3	4	4	5	5	5	5	5	5	4	5	5	5	5	5	5	5	4	5	5
33	4	4	4	4	5	4	4	5	3	4	4	3	3	4	4	4	5	5	5	3	3	3	3	4	4	3	3	3	4	4	3	4	3	3	3	3	4	4
34	3	3	3	3	3	3	3	3	4	3	3	3	4	3	3	4	4	4	4	5	5	3	5	3	5	5	5	5	5	5	5	5	5	5	5	5	5	4
35	4	5	5	5	5	3	4	5	5	4	5	5	5	4	4	5	5	5	5	4	5	4	4	4	3	4	3	4	4	3	4	3	4	4	3	3	3	4
36	4	5	4	5	4	4	4	5	5	4	4	5	5	4	4	4	5	5	5	5	5	5	4	5	3	5	5	5	4	5	5	5	4	5	5	4	5	5
37	4	4	5	4	5	4	4	4	5	5	5	5	5	5	5	3	4	5	5	5	5	4	5	5	5	5	5	5	5	5	4	4	4	5	4	5	4	4
38	5	5	5	4	5	3	3	5	5	5	4	5	5	5	5	5	5	5	5	5	4	5	5	5	5	4	4	4	5	5	5	5	5	5	4	4	5	5
39	4	4	4	4	4	3	3	4	5	4	4	5	5	4	4	4	4	4	4	5	5	5	5	5	2	5	5	5	5	5	5	5	5	5	5	5	5	5
40	3	4	3	4	4	3	4	4	3	4	3	3	3	4	4	4	4	4	4	3	4	4	2	2	4	5	3	3	3	5	5	4	2	4	3	3	4	5
41	3	4	3	4	3	3	3	3	3	3	3	3	3	3	3	4	4	4	4	4	5	4	5	5	5	4	4	4	5	4	5	5	4	4	4	5	5	4
42	5	5	4	5	5	5	5	5	4	5	4	4	4	5	5	5	5	5	5	3	3	4	3	3	3	3	4	3	3	3	5	3	2	3	4	3	4	3
43	5	5	5	5	5	5	5	5	5	5	5	4	4	5	5	4	5	5	5	4	4	4	3	3	3	3	3	4	3	3	4	3	2	5	3	3	3	5
44	5	5	5	5	4	5	5	5	5	5	5	5	5	5	5	5	5	5	5	5	5	5	5	5	5	5	5	5	5	5	5	5	5	5	5	4	5	5
45	5	5	5	5	5	3	5	5	2	1	5	2	5	5	5	5	5	5	5	5	5	5	5	4	5	4	5	4	5	5	4	5	5	5	4	5	5	5
46	4	4	4	4	3	4	3	4	4	3	4	3	4	3	3	3	4	4	4	5	5	5	5	5	5	5	5	5	5	5	5	5	5	5	4	5	5	5
47	3	3	3	3	3	3	3	3	5	3	5	5	5	3	3	3	5	5	5	5	5	5	5	5	5	3	5	3	4	5	5	4	5	3	5	4	3	5
48	4	5	4	3	4	4	2	4	4	4	4	4	4	4	4	3	3	3	3	4	4	3	4	4	4	4	3	4	4	5	5	4	4	4	4	4	4	5
49	5	5	5	5	5	4	4	5	4	4	5	5	5	4	4	4	5	5	5	3	3	3	3	3	4	5	3	5	2	3	5	5	5	5	3	4	4	4
50	4	5	5	4	4	4	5	4	5	4	5	5	5	4	5	4	5	5	5	3	3	3	3	3	3	3	3	3	5	3	3	3	3	3	3	3	5	5
51	5	4	5	3	4	4	3	4	4	4	5	5	5	4	4	3	4	3	4	5	5	5	4	5	5	4	5	5	4	5	4	4	4	5	5	4	5	5
52	5	5	5	4	5	4	3	4	5	5	5	5	5	5	5	4	4	5	5	5	5	5	5	5	5	3	5	5	5	5	5	5	5	5	5	5	5	5
53	5	5	5	5	5	4	4	5	5	4	5	5	5	4	4	4	5	5	5	3	3	3	3	3	3	3	3	3	3	3	3	3	3	3	3	3	3	4
54	4	5	4	4	5	4	5	4	4	5	5	5	4	5	5	4	5	5	5	4	5	5	4	4	5	4	5	4	5	5	5	5	5	4	5	5	5	5
55	3	4	3	4	3	4	4	3	4	4	4	3	3	4	4	2	3	5	5	5	5	5	4	1	4	5	4	5	3	5	5	5	5	5	4	4	5	5
56	5	5	5	5	5	5	5	5	5	5	5	5	5	5	5	5	5	4	5	5	5	5	3	4	3	5	3	3	4	5	5	5	4	3	4	5	3	5
57	4	4	5	4	4	5	4	4	5	5	4	5	5	5	4	5	4	5	5	5	5	4	4	4	4	3	4	3	3	5	4	4	4	4	4	3	3	5
58	5	5	4	4	5	5	5	5	5	5	5	5	5	5	5	5	5	5	5	4	4	4	4	4	4	4	4	4	4	4	5	4	4	4	4	4	4	4
59	5	5	5	5	4	4	5	5	4	5	5	5	5	5	5	5	5	5	5	4	4	5	5	4	5	5	5	4	4	5	5	5	4	4	4	4	4	5
60	5	5	5	5	5	5	5	4	4	5	5	5	4	5	5	5	4	5	5	5	5	5	4	5	4	4	4	4	4	5	5	5	4	4	4	4	4	5
61	5	5	5	4	4	4	4	5	4	5	4	4	5	5	5	4	4	5	5	5	5	5	5	5	5	5	5	5	5	3	5	5	5	5	5	5	5	5
62	3	3	3	3	3	4	3	3	3	4	5	5	5	4	5	3	5	4	3	3	3	4	5	5	4	5	5	5	4	3	4	5	5	5	4	3	5	3
63	4	4	3	4	3	3	3	3	3	3	3	3	3	3	3	3	3	3	4	3	3	4	3	3	3	4	4	4	4	4	4	4	4	4	3	4	5	5
64	3	3	3	3	3	4	3	3	3	3	3	4	3	3	4	3	3	3	3	5	4	5	5	5	5	4	5	5	5	5	5	5	3	5	4	5	5	5
65	5	5	5	4	4	4	3	5	5	4	5	5	5	4	4	4	4	5	5	4	4	5	5	5	5	4	5	4	3	4	5	5	4	4	4	4	4	4
66	3	4	4	3	3	4	3	3	3	4	3	4	3	4	3	3	4	3	4	5	5	4	4	4	5	5	5	5	4	5	5	5	5	5	5	5	4	4
67	4	3	4	3	4	3	4	4	4	4	4	4	4	4	4	3	3	4	4	4	4	4	3	3	3	3	3	4	3	3	3	4	4	4	3	3	3	3
68	3	3	3	3	3	3	4	3	3	4	3	3	3	4	3	3	3	3	4	5	3	3	3	3	3	2	3	3	3	3	3	5	3	3	3	3	3	3
69	5	4	5	4	4	5	4	5	5	5	5	5	5	5	5	4	5	5	4	3	3	5	3	3	3	2	3	3	3	3	3	3	3	3	3	3	3	5
70	5	5	5	5	5	5	5	5	5	5	5	4	5	5	4	5	5	5	5	3	3	3	4	3	3	3	4	3	3	3	3	3	3	3	4	3	3	3
71	3	3	4	4	4	4	4	5	3	3	3	3	5	3	3	3	3	5	5	5	5	4	4	3	4	5	4	4	3	3	5	4	4	4	3	5	4	4
72	5	5	5	5	5	5	5	4	5	5	5	5	5	5	5	5	5	5	5	3	2	4	3	4	4	3	4	3	4	3	3	4	3	3	3	4	3	4
73	4	5	5	5	5	4	5	5	5	4	5	5	5	4	5	5	5	5	5	3	3	3	3	3	3	4	3	3	4	3	3	3	3	3	3	3	3	3
74	5	5	5	4	5	4	4	5	5	4	5	4	5	4	5	5	5	5	5	4	5	5	4	3	5	3	4	5	3	5	4	5	5	5	4	5	5	5
75	5	5	5	5	5	5	5	5	5	5	5	5	5	5	5	5	5	4	4	5	5	5	5	5	5	5	5	5	4	5	5	5	5	5	5	5	4	5
76	5	5	5	5	5	4	5	5	5	5	5	5	5	5	5	5	5	5	5	5	5	3	3	5	5	5	3	4	3	3	3	5	3	3	4	3	3	3
77	5	5	5	5	5	5	5	5	5	5	5	5	5	5	4	5	5	5	5	5	5	5	5	5	5	5	4	5	4	5	5	5	5	5	5	5	4	5
78	4	5	4	4	5	4	3	4	4	4	5	5	5	4	4	4	4	5	4	5	5	5	3	5	5	4	5	4	4	5	5	5	5	4	5	4	4	4
79	5	5	5	5	5	4	5	5	4	5	5	4	4	5	5	4	4	5	5	3	3	3	3	4	3	3	4	3	4	3	3	3	3	3	3	3	4	3
80	5	5	5	5	5	5	5	5	4	5	5	5	5	5	5	5	5	5	5	5	5	5	5	5	5	5	5	5	5	4	5	5	5	5	4	5	5	5
81	5	5	3	5	5	5	5	5	5	5	5	5	5	5	5	5	5	5	5	5	5	5	5	5	5	5	4	5	5	5	5	5	5	5	5	5	5	5
82	5	5	5	5	5	5	3	5	5	5	5	5	5	5	5	4	5	5	5	3	3	3	3	4	3	3	3	3	3	3	3	3	3	3	3	3	3	3
83	4	3	4	3	3	3	3	3	3	3	3	5	5	3	3	3	3	3	3	5	5	5	5	4	4	5	5	5	4	5	4	5	5	5	4	4	5	5
84	5	5	5	5	5	2	5	5	5	5	5	5	5	5	5	5	5	5	5	4	5	5	5	5	5	3	5	5	4	5	5	5	3	4	5	4	4	4
85	4	4	4	4	4	4	5	4	5	5	4	5	4	5	3	5	4	4	5	5	4	5	4	5	4	5	4	5	4	5	5	5	5	5	5	5	4	4
86	5	5	5	5	5	5	5	5	5	5	5	5	5	5	5	4	5	5	5	5	5	5	5	4	5	5	5	5	4	5	5	5	5	5	5	4	4	5
87	5	3	5	5	4	4	3	4	3	5	4	4	4	5	4	5	5	5	4	3	5	5	4	5	5	5	5	4	3	5	5	5	5	4	3	5	3	5
88	5	5	5	5	5	5	5	5	5	5	5	5	5	5	5	5	5	4	5	5	5	5	4	3	5	5	4	5	4	5	5	5	5	4	5	5	4	5
89	5	5	5	4	5	5	5	5	5	5	5	5	5	5	5	5	5	5	5	3	3	3	3	3	3	3	3	3	3	3	5	3	3	3	3	3	3	3
90	4	4	5	4	4	4	4	4	4	3	4	4	4	3	4	3	4	3	4	4	5	5	4	4	4	5	4	5	5	5	5	5	5	4	4	4	4	4
91	4	4	4	4	5	4	4	4	4	4	3	4	4	4	3	4	4	3	4	5	5	5	4	5	4	4	4	4	4	4	5	4	5	5	4	3	4	4
92	5	5	5	5	5	5	5	5	5	5	5	5	5	5	5	4	5	5	5	5	5	5	5	5	5	5	5	5	5	5	5	5	5	5	5	4	5	5
93	4	3	5	3	5	3	4	5	4	4	4	4	5	4	4	3	4	3	3	5	5	5	5	5	5	4	5	5	5	5	5	5	5	4	5	5	5	5
94	3	4	4	3	5	4	4	3	4	4	4	3	5	4	4	3	5	4	4	4	5	4	4	5	3	4	3	4	5	4	5	5	3	5	4	4	4	4
95	4	5	4	4	5	3	4	4	4	4	4	3	4	4	4	4	5	4	4	5	4	5	5	5	5	5	5	5	5	5	5	5	5	5	5	5	5	5
96	5	5	5	5	5	5	5	5	5	5	5	3	5	5	5	3	5	3	3	4	4	4	5	5	4	5	5	5	4	4	5	5	5	5	5	4	4	4
97	5	5	5	5	5	2	5	5	3	5	5	2	5	5	3	3	5	5	5	3	3	4	3	3	4	4	3	4	4	5	3	4	5	4	3	4	5	4
98	5	5	5	5	5	5	3	5	5	5	5	5	5	5	5	5	5	5	5	3	3	5	4	4	4	4	4	4	5	4	5	4	4	5	5	4	3	5
99	5	5	5	3	5	5	5	5	5	5	5	5	5	5	5	5	5	5	5	4	4	5	5	5	5	5	5	5	5	5	5	5	5	5	5	5	5	5
100	5	5	5	5	5	5	5	5	5	5	5	5	5	5	5	5	5	5	4	5	5	4	5	5	4	5	5	5	4	5	4	5	4	5	4	4	4	4
101	5	5	5	5	5	4	5	5	5	5	5	4	5	5	5	5	5	5	5	5	5	5	5	5	4	5	5	5	5	5	5	5	5	5	5	5	5	5
102	4	4	4	3	4	4	3	4	5	4	4	5	4	4	3	3	4	4	4	5	5	5	5	5	5	5	5	5	4	5	5	5	5	5	5	4	4	5
103	5	4	5	4	5	4	5	5	5	5	5	5	5	5	5	5	4	5	5	5	5	5	5	5	5	5	5	5	5	5	4	5	5	5	4	5	5	5
104	5	5	5	4	5	5	5	5	5	5	5	5	5	5	5	5	5	5	5	5	5	5	5	5	5	5	5	5	5	5	4	5	5	5	4	5	5	5
105	5	5	5	5	4	5	4	5	5	5	5	5	5	5	5	3	3	3	3	4	4	5	5	5	5	4	5	4	5	4	5	5	5	4	5	5	5	5
106	3	3	3	4	5	4	2	3	4	4	3	4	4	4	4	4	4	4	4	5	5	5	5	4	5	5	5	5	5	5	5	5	5	5	5	5	5	5
107	5	4	5	4	5	5	3	5	5	5	5	5	5	5	5	4	4	5	4	3	4	5	4	4	5	4	4	4	4	4	4	5	4	4	5	5	5	5
108	5	5	5	3	4	3	5	3	4	3	5	4	5	3	3	3	5	5	5	3	3	5	5	5	5	5	5	3	5	5	5	5	5	3	5	5	5	5
109	5	5	5	4	5	5	5	5	5	5	5	5	3	5	5	5	4	5	5	5	5	5	5	5	5	5	5	5	5	5	5	5	5	5	4	5	5	4
110	3	5	3	5	4	3	3	5	4	4	5	4	5	4	4	4	5	5	5	5	5	5	5	5	5	5	5	5	5	5	5	5	5	5	5	5	5	3
111	5	5	5	5	5	3	5	5	5	4	5	2	5	4	4	3	5	4	4	3	3	3	3	3	3	3	3	3	3	3	3	3	3	3	3	3	3	5
112	5	5	5	5	5	3	3	3	5	5	5	5	5	5	5	4	5	5	5	3	5	3	3	3	3	3	3	3	3	3	3	3	3	3	3	3	3	3
113	5	5	5	5	5	3	5	5	5	5	5	5	5	5	5	4	5	5	5	5	5	5	5	5	5	5	5	5	5	5	5	5	5	5	5	4	5	5
114	5	5	5	5	5	5	5	5	5	5	5	5	5	5	5	3	5	5	5	5	5	5	5	5	5	5	5	4	5	5	5	5	4	4	5	5	4	5
115	5	5	5	3	5	4	5	5	4	5	5	5	4	5	5	5	5	3	5	5	5	5	5	5	5	5	5	5	3	5	5	5	5	5	3	3	5	5
116	5	5	5	5	5	4	5	5	5	5	5	5	5	5	5	3	5	5	5	4	4	5	4	3	5	4	5	4	4	5	5	3	4	4	3	3	3	3
117	5	5	4	5	5	5	5	5	5	5	4	4	5	5	5	4	5	4	5	4	5	5	4	5	3	5	5	4	3	4	4	3	4	5	4	3	4	4
118	5	5	5	4	4	4	4	4	4	4	4	4	5	4	4	4	4	5	5	5	5	5	5	5	5	5	5	4	5	5	5	5	5	5	5	5	5	5
119	4	4	4	3	4	4	4	4	4	4	4	4	4	4	4	3	3	3	3	4	5	5	5	5	5	5	5	4	4	4	5	4	5	5	5	4	4	4
120	5	5	5	4	5	5	4	5	5	5	5	5	5	5	5	2	4	4	4	5	5	4	5	5	4	5	5	4	4	5	4	4	4	5	5	4	5	5
121	5	5	5	4	5	5	4	5	5	5	5	5	5	5	5	2	4	4	4	5	5	4	4	4	4	4	4	4	4	4	5	4	4	4	4	4	4	4
122	3	4	3	3	4	3	3	4	4	4	3	4	4	4	4	3	3	3	3	3	4	3	3	3	3	3	3	3	3	3	3	3	3	3	3	3	3	3
123	5	5	5	4	4	4	5	5	4	5	5	5	5	5	5	2	5	5	5	5	5	4	5	4	5	5	4	4	3	5	5	5	5	5	5	4	5	4
124	5	3	5	3	3	5	3	3	5	3	5	4	5	3	3	3	3	3	3	4	4	3	3	3	3	3	3	3	3	3	3	3	5	5	3	3	3	3
125	3	3	3	3	5	3	3	5	3	3	3	5	5	3	3	3	5	5	5	5	5	5	5	5	4	5	5	5	4	5	5	5	5	5	5	5	5	5
126	5	5	5	5	5	5	5	5	5	4	5	5	5	4	4	4	5	5	5	5	5	5	5	4	5	5	5	5	4	5	5	5	5	5	5	5	5	5
127	5	5	5	5	5	4	5	5	5	5	5	5	5	5	5	4	5	5	5	5	5	5	5	5	4	5	5	5	4	4	5	4	5	5	5	4	4	3
128	4	5	4	4	5	5	4	5	4	4	4	4	3	4	5	5	4	4	3	5	5	5	5	5	5	5	5	5	4	5	5	5	5	5	3	5	5	5
129	3	5	3	3	5	3	3	5	3	4	4	5	5	4	4	4	4	4	4	5	5	5	3	5	5	5	5	5	3	5	5	5	5	5	5	5	5	5
130	5	5	5	5	5	3	5	5	3	3	5	3	5	3	5	3	3	5	5	5	5	5	5	4	5	3	4	5	4	5	5	5	5	3	4	4	5	4
131	5	5	5	4	5	4	4	4	4	4	4	4	4	4	5	5	4	5	4	5	5	5	5	4	4	4	5	5	5	4	5	4	4	4	4	4	5	4
132	5	5	4	5	5	4	4	5	4	5	4	4	4	5	5	5	5	4	4	4	4	5	4	4	5	5	5	4	5	5	4	5	5	5	5	5	5	5
133	5	5	5	5	5	2	5	5	5	5	5	5	5	5	5	4	5	5	5	3	3	3	3	3	3	3	3	3	3	3	3	3	3	3	4	3	3	3
134	5	5	4	5	5	5	4	5	5	4	4	3	4	4	4	3	5	4	4	5	5	5	5	5	4	5	5	5	3	4	5	5	5	5	5	4	5	3
135	5	5	5	5	5	3	5	5	5	5	5	5	5	5	5	5	5	5	5	4	4	4	4	4	3	4	4	4	3	4	4	4	4	4	3	4	3	3
136	5	4	3	4	4	5	4	5	4	5	4	5	4	5	4	5	4	4	5	5	5	5	4	5	5	4	5	5	4	5	4	5	5	5	3	4	3	5
137	4	4	4	4	4	5	4	5	5	4	5	4	4	4	4	4	4	5	4	3	3	3	3	3	3	3	3	3	4	3	3	3	3	3	3	4	4	3
138	5	5	4	4	5	5	5	4	5	4	4	5	5	4	5	5	5	4	4	5	4	5	3	3	5	5	3	3	2	5	3	3	5	3	2	3	2	3
139	5	4	5	5	5	5	5	5	4	5	4	4	4	5	5	4	4	4	5	5	5	5	5	5	5	5	5	5	5	5	5	5	5	5	5	4	5	5
140	4	4	4	4	4	5	5	5	4	4	4	4	4	4	4	4	4	5	4	5	5	5	5	5	5	5	5	5	5	5	5	5	5	5	5	5	5	4
141	5	5	5	5	5	3	4	5	5	5	5	5	5	5	5	3	5	5	5	5	5	5	5	3	5	3	5	5	4	5	5	5	5	5	3	5	5	5
142	5	5	5	5	5	3	5	5	5	5	5	4	5	5	5	5	5	5	5	5	5	5	5	3	5	5	5	3	4	5	5	5	5	5	3	5	5	5
143	4	5	4	4	4	5	4	5	4	4	4	4	4	4	4	4	5	5	5	5	5	5	5	3	5	3	4	5	4	5	5	5	5	5	3	4	4	5
144	4	4	4	5	4	4	4	4	5	4	4	4	4	4	4	4	4	4	5	5	5	5	5	2	5	4	5	5	5	5	4	5	5	5	5	5	5	5
145	4	4	3	4	4	3	3	3	4	4	3	4	3	4	4	4	4	4	4	5	5	5	5	3	5	5	5	5	3	5	5	5	5	5	3	4	3	5
146	4	4	4	4	3	3	4	4	4	3	4	4	3	3	4	4	4	3	4	5	4	4	5	5	5	4	3	5	4	4	4	5	3	4	3	4	4	4
147	4	4	4	3	4	3	4	3	4	4	4	3	4	4	3	4	4	4	3	5	5	5	5	3	5	3	5	5	4	5	5	5	5	5	3	4	4	5
148	4	5	4	5	5	5	5	5	5	5	5	5	5	5	5	4	5	5	5	4	4	4	4	4	3	4	4	4	4	4	4	3	4	4	4	3	4	4
149	4	4	4	3	4	4	4	4	4	3	4	4	5	3	4	3	4	4	4	5	5	5	5	4	5	5	5	4	5	5	4	5	5	4	5	4	5	4
150	4	4	4	4	4	4	4	4	5	4	4	5	5	4	4	4	4	4	4	5	5	3	3	3	3	3	3	4	3	3	3	3	3	3	3	4	3	3
151	4	4	4	4	4	4	3	3	3	4	4	4	4	4	4	3	4	4	4	4	4	4	5	5	4	4	4	4	5	4	5	4	4	4	4	4	4	4
152	3	3	3	3	3	3	3	3	3	3	3	3	4	3	3	3	4	4	3	5	5	5	5	5	4	5	4	5	4	4	5	4	5	5	4	4	4	4
153	3	3	3	4	3	3	3	3	3	3	3	3	3	3	3	3	3	3	3	4	4	5	5	5	4	5	4	5	3	4	5	4	5	4	4	4	5	5
154	5	5	5	5	5	4	5	5	4	5	5	5	5	5	5	4	5	5	5	3	5	5	3	5	4	5	4	4	4	4	4	5	5	4	3	4	4	4
155	5	5	5	5	3	3	3	3	3	5	5	5	5	5	3	5	5	5	5	5	5	5	5	5	5	5	5	5	5	5	5	5	5	5	5	5	5	4
156	5	5	4	4	5	5	5	5	5	3	5	5	5	3	4	4	4	5	4	5	4	4	4	5	5	4	4	5	3	4	4	4	5	5	5	4	4	5
157	5	5	5	5	3	3	3	5	4	3	5	4	5	3	5	3	5	5	5	4	5	4	4	4	4	4	4	5	4	4	5	5	5	4	5	4	5	5
158	5	5	4	3	4	4	5	4	5	4	5	4	4	4	5	4	5	5	5	4	5	3	5	5	4	5	4	5	4	4	3	5	4	4	4	4	5	4
159	5	4	5	3	4	4	4	5	3	4	5	4	4	4	4	5	4	3	4	5	5	5	5	5	5	5	5	5	5	5	5	5	5	5	3	5	5	5
160	5	4	4	4	5	4	4	5	5	4	4	4	5	4	4	4	4	5	4	4	5	4	5	5	3	5	4	4	4	5	4	5	4	5	4	4	4	3
161	5	5	5	4	5	5	4	5	5	4	5	5	5	4	4	4	5	5	4	5	5	5	5	4	4	5	5	5	4	5	5	5	5	5	5	4	4	5
162	4	4	4	5	5	5	5	4	5	4	5	5	5	4	4	4	4	4	4	5	5	5	5	5	5	5	5	5	4	5	5	5	4	5	4	5	4	5
163	4	4	4	4	4	5	4	4	5	5	4	4	4	5	5	4	5	4	3	5	4	4	5	4	4	4	4	4	4	5	4	5	5	4	4	4	4	4
164	5	5	5	5	5	4	5	5	5	5	5	5	5	5	5	4	5	5	5	4	5	4	5	4	5	4	4	4	5	5	5	4	5	4	4	5	5	4
165	4	5	4	4	4	5	4	5	5	4	5	5	5	4	4	5	4	5	4	5	5	5	5	5	5	5	5	5	5	5	5	5	5	5	5	5	5	4
166	4	4	5	5	5	4	5	4	5	5	5	5	4	5	5	5	5	5	4	3	3	3	3	3	3	4	3	4	3	3	3	4	3	3	3	3	4	3
167	3	4	3	4	4	4	5	5	4	5	4	5	5	5	5	3	5	4	4	4	4	3	4	4	4	4	4	4	4	3	4	4	3	4	4	4	4	4
168	5	5	5	5	5	5	5	5	2	1	5	5	5	5	5	3	5	5	5	4	4	4	4	4	4	4	4	5	4	3	4	4	3	4	4	4	4	3
169	5	5	5	5	5	5	5	5	3	5	5	5	4	5	5	5	5	5	5	4	4	3	3	3	3	3	3	3	3	3	3	3	3	3	3	3	3	3
170	5	5	4	5	5	5	5	5	5	5	5	5	5	5	5	5	5	5	5	3	3	4	4	4	4	4	4	4	4	4	4	4	3	4	4	4	4	4
171	5	5	5	5	5	5	3	5	5	5	5	5	5	5	5	5	5	5	5	3	3	3	3	4	4	4	4	4	4	4	4	3	3	4	4	4	4	4
172	4	3	4	3	3	3	3	3	4	3	4	4	5	3	4	2	5	5	5	3	3	3	3	4	3	4	3	4	4	3	4	4	3	4	3	4	4	4
173	3	4	3	3	3	3	3	3	4	4	3	4	5	4	4	3	5	5	5	3	3	3	3	4	3	4	3	4	4	3	4	4	3	4	3	4	4	3
174	5	5	5	4	5	5	4	5	5	5	5	5	5	5	5	4	5	4	4	5	5	5	5	5	5	5	5	5	4	5	5	5	5	5	5	4	4	5
175	3	3	3	3	4	3	3	4	4	3	3	4	5	3	4	2	5	5	5	5	5	5	5	3	3	5	3	5	3	5	3	3	5	5	3	3	3	5
176	5	5	5	5	4	5	5	4	5	4	5	3	5	4	4	4	5	5	5	5	5	3	3	2	5	5	5	4	4	5	5	4	4	4	4	3	4	5
177	4	4	4	4	5	4	4	4	4	4	5	5	5	4	4	4	5	4	5	5	5	5	5	4	3	5	4	5	5	5	5	5	5	5	5	5	5	5
178	5	5	5	5	5	5	5	5	2	4	5	3	5	4	4	5	5	5	5	4	3	5	5	4	5	5	4	4	4	5	4	4	5	4	5	4	4	5
179	5	5	5	5	5	4	4	4	5	4	5	5	5	4	4	5	5	5	5	4	3	4	4	5	4	5	5	5	4	5	4	4	4	4	4	4	4	5
180	3	3	3	3	3	3	3	3	3	3	3	5	5	3	3	3	3	3	3	3	2	3	5	4	4	4	4	4	4	4	5	4	4	4	4	4	5	4
181	5	4	5	5	4	3	1	3	4	4	4	3	3	4	5	3	4	3	3	5	5	5	4	5	5	4	5	5	5	5	5	5	5	5	4	5	5	5
182	5	5	5	4	4	5	5	4	2	4	5	3	5	4	4	4	5	5	5	4	5	4	4	4	4	4	5	4	3	4	3	4	5	4	4	5	4	5
183	5	5	5	4	4	5	5	4	3	4	5	3	5	4	4	4	5	5	5	4	5	4	4	4	4	4	4	4	3	4	5	4	5	4	5	4	4	4
184	5	5	5	4	4	5	4	4	3	4	5	3	5	4	4	4	4	5	5	5	5	5	4	5	5	4	5	5	5	5	5	5	5	5	5	5	5	5
185	4	4	3	3	3	4	4	4	4	4	4	5	4	4	4	3	4	4	4	4	3	4	5	5	4	5	4	3	4	4	5	5	4	4	4	5	5	4
186	3	4	5	5	5	5	5	4	5	5	5	5	3	5	5	4	5	5	5	5	5	4	4	4	3	5	5	5	5	5	4	5	5	5	5	4	4	5
187	4	4	4	5	4	4	5	4	4	4	4	5	5	4	4	4	4	4	4	3	4	4	4	5	4	5	4	5	4	5	5	5	5	5	4	4	4	5
188	5	5	5	5	5	5	5	5	5	5	5	5	5	5	5	5	5	2	5	5	5	4	4	4	4	4	4	4	4	4	4	4	4	4	4	4	4	5
189	5	5	5	5	5	5	5	5	4	5	5	4	5	5	5	4	5	5	5	5	5	5	5	5	5	5	4	5	5	5	5	5	5	5	5	5	5	5
190	5	5	5	5	5	5	5	5	5	5	2	5	5	5	5	5	5	5	5	5	5	5	5	5	5	5	5	4	5	5	5	5	5	4	5	5	5	5
191	5	5	5	5	5	5	5	5	5	5	2	5	5	5	5	5	5	5	5	5	5	5	5	5	5	5	3	5	4	5	5	5	5	5	3	5	4	5
192	5	5	5	5	5	5	5	5	5	5	2	5	5	5	5	5	5	5	5	4	4	3	3	3	3	3	3	5	4	3	3	5	4	5	3	5	4	5
193	5	5	5	5	5	5	5	5	5	5	5	5	5	5	5	4	5	5	5	3	3	3	3	3	3	3	4	5	5	4	3	5	3	5	3	5	5	5
194	5	5	5	5	4	4	5	4	5	4	5	5	5	4	5	5	5	5	5	3	3	3	3	3	3	3	3	3	3	3	3	3	3	3	4	3	3	3
195	5	5	5	5	4	4	5	4	5	4	5	5	5	4	5	5	5	5	5	3	3	3	3	3	3	3	3	4	5	4	3	5	4	4	3	5	4	5
196	5	5	5	5	4	4	5	4	5	4	5	5	5	4	5	5	5	5	5	5	5	5	5	4	5	5	5	5	5	5	5	5	5	4	5	5	5	5
197	5	5	5	5	4	4	5	4	5	4	5	5	5	4	5	5	5	5	5	5	5	5	4	4	4	3	5	5	4	5	5	5	5	5	4	4	4	4
198	5	5	5	5	4	4	5	4	5	4	5	5	5	4	5	5	5	5	5	4	4	5	4	5	5	5	5	5	5	5	4	5	5	5	4	4	4	5
199	5	5	5	5	4	4	5	4	5	4	5	5	5	4	5	5	5	5	5	5	5	5	4	3	5	5	3	5	5	3	4	3	5	5	3	3	5	3
200	5	5	5	5	4	4	5	4	5	4	5	5	5	4	5	5	5	5	5	4	4	5	5	5	5	5	5	5	4	5	5	4	5	5	4	4	4	5
201	5	5	5	5	4	4	5	4	5	4	5	5	5	4	5	5	5	5	5	5	5	4	4	4	4	4	4	5	4	5	4	4	4	5	4	4	4	5
202	5	5	5	5	4	4	5	4	5	4	5	5	5	4	5	5	5	5	5	3	5	3	3	3	5	3	3	3	5	5	3	5	3	3	3	5	3	5
203	5	5	5	5	4	4	5	4	5	4	5	5	5	4	5	5	5	5	5	5	5	5	5	3	5	5	5	5	4	5	5	5	5	5	5	5	5	5
204	5	5	5	5	4	4	5	4	5	4	5	5	5	4	5	5	5	5	5	5	5	5	5	3	5	5	5	5	4	5	5	5	5	5	4	5	5	5
205	5	5	5	5	4	4	5	4	5	4	5	5	5	4	5	5	5	5	5	5	5	5	5	3	5	5	5	5	4	5	5	5	5	5	4	5	5	4
206	5	5	5	5	4	4	5	4	5	4	5	5	5	4	5	5	5	5	5	3	4	4	4	3	4	3	4	4	4	4	4	4	5	5	3	3	4	5
207	5	4	5	3	3	3	3	4	5	4	5	5	5	4	3	3	4	3	4	4	5	4	5	5	5	4	5	3	4	4	5	4	3	4	4	4	4	5
208	5	5	5	5	4	4	5	4	5	4	5	5	5	4	5	5	5	5	5	5	5	5	5	5	5	4	5	5	5	5	5	5	5	4	4	5	5	4
209	3	4	3	3	3	3	2	4	4	4	3	4	5	4	3	3	5	5	5	5	5	5	5	4	5	5	5	5	4	4	5	5	5	5	5	4	4	5
210	5	5	5	5	5	5	5	5	4	5	5	5	4	5	5	5	5	5	5	5	5	5	5	5	5	3	5	5	5	5	5	5	5	5	5	5	5	5
211	5	5	5	5	4	4	4	5	5	5	5	5	5	5	5	4	5	5	5	5	5	5	5	5	5	3	5	5	5	5	5	5	5	5	5	5	5	5
212	3	5	3	4	3	3	3	3	5	3	5	5	5	3	3	2	5	4	5	5	5	5	5	5	5	3	5	5	5	5	5	5	5	5	5	5	5	5
213	3	4	3	3	4	3	2	4	5	4	4	5	5	4	3	2	5	5	5	5	2	2	5	5	5	5	5	5	5	5	2	5	5	5	2	2	2	2
214	5	5	5	5	5	4	5	5	4	4	5	5	5	4	4	5	5	5	5	5	2	2	5	5	5	5	5	5	5	5	2	5	5	5	2	2	2	2
215	5	5	5	3	4	3	3	4	4	4	5	3	5	4	4	3	5	5	4	5	2	2	5	5	5	5	5	5	5	5	2	5	5	5	2	2	2	2
216	5	5	5	5	5	4	5	5	5	5	5	5	5	5	5	4	5	5	5	5	5	5	5	5	5	5	5	5	4	5	5	5	5	5	5	5	5	5
217	5	5	5	5	5	4	5	5	5	5	5	5	5	5	5	5	5	5	5	5	5	4	5	5	4	5	3	5	5	5	5	5	5	5	5	5	4	5
218	3	3	3	3	4	3	4	3	3	3	3	3	4	3	4	3	3	4	4	5	5	4	5	5	4	5	3	5	5	5	5	5	5	5	5	5	4	5
219	4	3	4	3	4	4	3	4	4	4	4	4	5	4	4	3	3	3	3	5	5	4	5	5	4	5	3	5	5	5	5	5	5	5	5	5	4	5
220	3	4	3	3	3	3	3	3	5	4	3	5	5	4	4	3	5	5	5	5	5	4	5	5	4	5	3	5	5	5	5	5	5	5	5	5	4	5
221	3	3	3	3	4	3	3	3	4	3	3	4	5	3	4	4	4	4	4	5	5	4	5	5	4	5	3	5	5	5	5	5	5	5	5	5	4	5
222	5	5	5	5	5	3	5	5	5	5	5	4	5	5	5	5	5	5	5	5	5	4	5	5	4	5	3	5	5	5	5	5	5	5	5	5	4	5
223	5	5	5	3	4	3	3	4	4	3	5	4	5	3	4	4	5	5	5	5	5	4	5	5	4	5	3	5	5	5	5	5	5	5	5	5	4	5
224	5	5	5	4	5	5	5	5	4	5	5	5	5	5	5	5	5	5	5	5	5	4	5	5	4	5	3	5	5	5	5	5	5	5	5	5	4	5
225	5	4	5	5	5	3	5	4	4	5	5	5	5	5	5	4	5	5	5	5	5	4	5	5	4	5	3	5	5	5	5	5	5	5	5	5	4	5
226	5	3	4	5	5	5	5	5	5	4	5	4	5	4	4	5	5	5	5	5	5	4	5	5	4	5	3	5	5	5	5	5	5	5	5	5	4	5
227	5	5	5	5	5	5	4	5	4	5	5	5	5	5	5	5	5	5	5	5	5	4	5	5	4	5	3	5	5	5	5	5	5	5	5	5	4	5
228	5	5	5	3	3	3	3	3	3	3	5	3	3	3	3	3	3	3	5	5	5	4	5	5	4	5	3	5	5	5	5	5	5	5	5	5	4	5
229	5	5	5	5	5	4	4	5	3	4	5	3	5	4	4	4	5	5	5	5	5	4	5	5	4	5	3	5	5	5	5	5	5	5	5	5	4	5
230	5	5	5	5	5	5	5	5	4	5	5	5	4	5	5	5	5	5	5	5	5	5	4	4	5	5	4	4	4	4	5	5	5	4	4	4	4	4
231	5	5	4	5	5	5	5	5	5	5	5	4	5	5	5	5	5	5	5	5	5	4	5	5	4	5	3	5	5	5	5	5	5	5	5	5	4	5
232	4	5	5	5	5	4	5	4	5	5	4	5	5	5	5	4	4	4	4	3	3	3	3	3	3	4	3	3	5	4	3	5	4	4	3	5	5	5
233	5	5	5	4	5	5	3	5	5	5	5	5	5	5	5	4	5	5	4	5	4	5	5	5	5	5	5	5	4	4	5	5	5	4	5	4	4	4
234	5	5	5	5	5	5	5	3	5	5	5	5	5	5	5	5	5	5	5	5	5	4	5	5	5	5	5	5	5	5	5	5	5	5	5	5	5	4
235	5	5	5	4	5	4	5	5	5	5	5	4	5	5	5	4	5	5	5	5	5	5	5	4	5	5	1	5	5	5	5	5	5	5	5	5	4	5
236	5	5	5	5	5	5	4	5	5	5	5	4	5	5	5	4	5	5	5	5	5	5	5	5	3	5	5	5	3	5	5	5	5	5	3	4	3	5
237	5	5	5	5	5	5	3	5	5	5	5	5	5	5	5	5	5	5	5	4	4	3	3	3	3	3	3	4	4	3	3	5	5	5	3	5	5	4
238	5	5	5	5	5	5	3	5	5	5	5	5	5	5	5	5	5	5	5	4	5	5	5	5	5	4	5	5	5	5	5	5	5	5	5	5	4	5
239	3	3	4	4	4	4	4	4	4	4	4	4	4	4	3	3	5	4	4	5	5	5	5	4	4	5	4	5	4	5	4	5	5	5	4	4	4	4
240	3	3	3	3	4	3	3	4	4	3	3	3	4	3	4	3	4	4	3	4	4	5	5	3	5	5	5	3	4	5	5	5	4	4	3	5	4	5
241	5	5	5	3	5	4	3	5	5	3	5	5	5	3	3	5	5	4	4	5	5	5	5	5	5	5	2	5	5	5	5	5	5	5	5	5	5	5
242	4	4	4	4	4	4	4	3	5	3	4	4	4	3	3	4	3	3	4	3	3	3	3	4	3	4	3	5	4	3	3	4	3	5	3	4	4	3
243	5	5	5	5	5	5	5	5	5	5	5	5	5	5	5	5	4	4	5	3	3	3	3	4	3	3	3	3	4	3	3	4	3	3	3	4	4	3
244	5	4	5	4	3	5	5	3	5	3	5	5	5	3	4	3	5	4	4	4	4	3	3	3	3	4	4	5	5	3	3	5	5	5	3	5	5	5
245	4	4	5	4	5	5	5	5	5	5	5	5	5	5	5	5	5	5	5	3	3	4	3	4	3	4	3	4	4	3	3	4	3	4	3	4	4	3
246	5	5	5	4	5	5	4	5	5	4	5	4	5	4	5	4	5	5	5	4	5	3	4	3	3	5	3	5	5	5	5	5	4	5	4	5	5	5
247	5	5	5	5	5	5	5	5	5	5	5	5	5	5	5	4	5	5	5	4	4	3	5	4	3	5	3	4	5	3	5	5	5	5	3	4	5	3
248	5	5	5	3	5	3	3	5	5	4	5	4	5	4	4	3	5	5	5	5	5	5	5	3	5	5	4	5	4	5	5	5	5	5	4	5	5	5
249	5	4	5	4	4	5	5	4	5	4	5	4	5	4	4	4	4	4	4	5	5	5	5	4	5	5	5	5	5	5	5	5	5	5	5	5	5	5
250	5	5	5	3	5	4	3	5	5	5	5	5	5	5	5	3	3	5	5	5	5	5	5	5	5	5	5	5	5	5	5	5	4	5	5	4	5	5
251	5	5	5	5	5	5	5	5	5	5	5	5	5	5	4	5	5	5	5	5	5	5	4	3	4	4	5	4	4	5	4	5	4	4	4	5	4	4
252	5	5	4	4	5	5	5	4	5	5	5	4	4	5	4	4	4	5	5	5	5	5	5	3	5	4	5	5	4	5	5	5	5	5	5	4	4	5
253	5	5	5	5	5	5	5	4	5	3	4	5	5	3	3	5	5	5	5	5	5	4	5	5	5	5	5	5	5	5	5	5	5	5	5	5	5	4
254	3	3	3	3	3	3	3	3	5	3	3	4	4	3	3	3	3	3	3	5	5	5	5	5	5	5	5	5	5	5	5	4	5	5	5	5	5	5
255	5	5	5	5	5	5	5	5	5	5	3	5	5	5	5	5	5	5	5	5	4	4	3	4	2	4	3	4	4	5	4	4	5	5	4	4	3	2
256	4	5	4	4	4	4	5	4	4	4	4	4	4	4	4	4	4	5	4	3	3	5	3	3	2	3	3	3	3	3	3	5	5	3	3	4	3	3
257	4	5	5	5	5	4	5	5	4	5	5	4	4	5	5	5	5	5	5	4	4	5	4	3	5	5	5	5	5	5	5	5	5	5	5	5	5	5
258	4	3	3	4	4	3	4	3	3	3	3	3	3	3	3	3	3	3	3	3	3	3	3	4	3	5	3	5	3	3	3	5	3	3	3	4	3	3
259	3	5	3	5	2	4	5	2	3	1	4	3	4	1	1	3	5	3	3	4	4	5	4	2	5	4	4	4	3	5	5	4	5	4	4	4	4	5
260	5	5	5	4	5	3	5	5	5	5	5	4	5	5	5	4	5	5	5	3	3	5	3	3	2	3	3	5	3	3	3	3	5	4	3	3	3	2
261	3	3	3	3	4	4	3	4	3	3	3	3	3	3	3	3	3	3	2	5	4	4	5	5	5	4	5	5	4	5	5	5	5	5	5	4	4	5
262	5	5	5	5	5	4	5	5	5	5	5	5	5	5	5	4	5	5	5	5	5	4	4	4	4	4	5	4	5	4	5	4	4	4	4	4	4	5
263	5	4	5	4	4	4	5	4	4	4	4	3	3	4	4	4	4	4	4	5	5	5	5	5	5	5	5	5	5	5	5	5	5	5	5	4	5	5
264	4	4	4	3	5	4	4	4	4	4	4	4	4	4	5	1	4	4	3	5	5	5	5	5	3	5	5	5	5	3	5	3	5	5	5	3	5	3
265	2	3	2	2	3	3	3	2	4	3	3	3	4	3	3	3	2	2	2	5	5	5	5	5	5	5	5	5	4	5	5	5	5	5	5	4	4	4
266	3	3	3	3	4	3	3	3	3	3	4	3	2	3	3	3	4	3	4	5	5	4	5	5	4	5	4	5	4	4	4	4	5	5	4	4	4	5
267	4	4	3	4	4	3	3	3	4	3	4	3	4	3	4	4	4	4	3	5	5	5	5	4	5	5	5	5	4	5	5	5	5	5	5	4	4	5
268	5	5	5	5	5	3	5	5	5	5	5	3	5	5	5	5	5	5	5	4	3	4	4	4	4	4	4	3	3	4	4	3	3	4	4	4	3	3
269	5	4	5	5	5	3	5	4	5	5	5	5	5	5	5	5	5	5	5	4	5	4	4	4	3	3	4	4	5	4	4	3	5	5	4	4	5	3
270	3	3	3	3	3	3	3	5	5	5	3	3	5	5	5	3	3	3	3	5	5	5	5	5	5	5	5	5	2	5	5	5	5	5	5	2	2	5
271	5	5	5	5	5	5	4	5	5	5	5	5	5	5	5	5	5	5	5	5	5	5	3	5	4	3	3	5	3	5	5	5	5	5	3	3	3	3
272	5	5	5	5	1	5	5	5	5	5	5	5	5	5	5	5	5	5	4	4	3	3	3	4	3	4	3	3	4	3	4	3	4	3	4	3	3	3
273	5	5	5	5	1	5	5	5	5	5	5	5	5	5	5	5	5	5	4	5	5	5	5	5	5	5	5	5	5	5	5	5	5	5	5	4	5	5
274	5	5	5	5	5	5	5	5	5	5	5	5	4	5	5	5	5	5	5	4	5	5	5	5	5	5	5	5	4	5	5	5	5	4	5	5	5	5
275	5	5	5	5	5	5	5	5	4	5	5	4	5	5	5	5	5	5	5	3	4	5	5	5	5	5	5	4	5	5	5	5	4	4	5	5	5	5
276	5	5	5	5	5	4	5	4	5	5	5	5	5	5	5	5	5	5	5	5	5	4	5	4	5	5	5	5	4	5	5	5	5	5	5	4	4	5
277	5	5	5	5	5	5	5	5	4	5	5	4	5	5	5	5	5	5	5	5	5	5	5	5	4	5	5	5	5	5	5	5	5	5	5	4	5	5
278	5	5	5	5	5	5	5	5	3	5	5	3	5	5	5	5	5	5	5	4	4	5	4	4	5	3	5	4	5	5	5	5	3	4	5	5	5	4
279	3	4	3	3	3	3	3	3	3	4	3	5	5	4	4	3	5	4	5	5	5	5	5	5	5	5	5	5	5	4	5	4	5	5	5	4	5	4
280	3	4	3	4	4	3	4	4	5	4	4	5	5	4	4	3	5	5	5	5	5	5	5	4	5	4	5	5	5	5	5	5	4	5	5	5	5	5
281	4	5	4	4	4	4	4	4	4	4	4	5	4	4	5	4	4	4	4	4	4	5	4	5	5	4	5	5	5	5	5	5	5	5	5	5	5	3
282	5	4	4	4	4	5	4	5	4	5	4	5	4	5	4	5	5	5	4	5	5	5	5	5	5	5	5	5	5	5	5	5	5	5	5	4	5	5
283	4	4	5	4	4	5	4	4	4	3	4	4	5	3	4	4	5	5	4	4	4	5	4	4	4	4	4	4	5	4	5	3	4	3	4	5	4	4
284	4	4	5	5	3	4	5	4	5	5	5	3	4	5	3	5	4	5	4	3	3	5	4	3	3	3	3	3	4	3	5	3	3	3	3	2	3	3
285	4	4	4	4	4	4	3	4	5	4	4	5	5	4	4	4	5	5	5	3	4	3	3	3	3	3	5	3	3	4	3	3	3	3	4	3	3	3
286	5	5	5	5	5	3	5	5	5	5	5	5	5	5	5	5	5	5	5	4	5	4	4	4	4	4	4	4	4	5	4	4	4	4	4	4	4	4
287	3	4	3	3	3	3	3	3	5	3	3	5	5	3	3	3	5	4	5	2	3	2	3	3	3	3	2	2	4	3	3	4	3	3	3	4	3	3
288	4	4	4	3	4	4	3	4	5	4	4	5	5	4	4	3	5	5	5	3	3	3	3	2	3	3	5	3	3	3	3	3	5	5	3	5	3	2
289	4	3	4	3	4	4	3	4	5	4	4	5	5	4	4	3	5	5	5	5	4	5	5	4	5	5	5	5	5	5	5	5	5	5	5	5	5	5
290	3	4	3	3	3	3	3	3	5	4	3	5	5	4	4	3	5	4	5	4	4	3	4	3	3	4	3	4	4	4	3	4	4	3	3	4	4	3
291	4	5	5	3	4	4	4	4	5	4	5	5	5	4	4	2	5	4	5	5	5	5	5	5	4	5	5	5	5	5	5	5	5	5	4	5	5	5
292	5	5	5	5	4	3	3	5	4	4	5	5	5	4	3	4	4	4	4	5	5	5	5	4	5	5	5	5	5	5	4	5	5	5	5	5	5	5
293	4	5	5	5	5	4	5	5	5	5	5	5	5	5	5	3	5	5	5	3	3	4	3	3	3	4	3	3	3	3	4	3	4	3	4	3	3	3
294	5	5	5	5	5	5	5	5	5	5	5	5	5	5	4	3	5	5	5	5	5	5	5	5	5	5	5	5	5	4	5	5	5	5	5	5	5	4
295	5	5	5	4	5	5	5	5	5	4	5	5	5	4	5	2	5	5	5	3	2	3	3	2	4	3	3	3	2	5	3	5	2	3	2	5	3	4
296	4	5	5	4	4	5	4	4	5	5	5	5	5	5	4	4	5	5	5	3	3	3	5	5	3	3	3	5	5	5	5	5	5	5	5	5	4	5
297	4	5	5	4	5	4	4	5	5	4	5	5	5	4	4	2	5	5	5	3	3	5	3	3	3	3	3	3	3	3	5	3	3	3	3	3	3	3
298	3	4	3	3	3	3	3	3	5	3	3	5	5	3	3	3	5	5	5	5	5	5	4	4	5	4	5	4	3	5	5	3	5	4	5	4	3	5
299	4	4	4	4	4	4	4	4	5	4	5	5	5	4	4	4	4	4	4	5	5	5	5	5	5	5	5	5	5	5	5	5	5	5	5	4	4	5
300	4	4	4	4	4	4	4	4	5	4	5	5	5	4	4	4	4	4	4	5	5	5	5	5	5	5	5	5	5	5	5	5	5	5	5	4	4	5
301	4	4	4	5	4	4	4	4	5	4	4	4	4	4	4	4	5	5	5	5	5	5	5	5	5	5	5	5	3	5	5	5	5	5	5	5	3	5
302	5	5	5	5	5	5	5	5	5	4	5	5	5	4	4	5	5	5	5	5	5	5	5	5	5	5	5	5	4	5	5	5	5	5	5	5	5	5
303	5	5	5	5	5	4	5	5	4	5	5	5	5	5	5	4	5	5	5	4	4	5	4	4	4	4	4	5	4	4	4	4	4	4	4	4	4	4
304	5	5	4	4	4	5	4	5	5	5	4	5	4	5	4	5	4	5	4	5	5	5	5	3	2	5	5	5	5	5	5	5	5	5	5	5	5	5
305	4	5	4	5	5	5	5	5	5	5	4	5	5	5	4	4	5	5	5	5	5	5	5	5	4	4	4	5	4	5	5	5	5	5	4	5	5	5
306	4	5	4	4	4	5	5	4	4	4	4	4	4	4	5	4	4	4	4	5	5	5	5	4	5	5	5	5	5	5	5	5	5	5	5	5	5	5
307	4	4	5	4	4	5	4	4	4	4	4	4	4	4	5	4	4	4	4	5	5	5	5	4	5	5	5	5	5	5	5	5	5	5	5	5	5	5
308	5	5	4	5	4	5	5	4	4	5	5	4	4	5	5	4	4	4	5	5	5	4	4	4	3	3	4	5	5	3	4	5	5	5	3	5	5	5
309	5	5	5	4	5	4	5	5	4	5	4	4	4	5	5	4	4	5	5	5	5	3	3	3	4	3	3	5	5	4	3	5	5	5	3	5	5	5
310	4	5	5	4	4	5	5	4	4	4	5	5	4	4	4	4	4	4	5	5	5	4	4	4	4	4	4	4	4	4	5	4	5	4	4	4	3	4
311	5	4	4	4	4	4	5	4	4	5	4	4	5	5	4	4	5	5	4	5	4	5	5	4	4	4	4	4	4	5	4	3	5	4	3	3	3	4
312	4	4	4	5	5	5	4	4	5	4	4	5	4	4	4	5	4	4	4	4	3	5	5	5	5	4	4	3	5	4	4	5	3	4	5	4	4	4
313	4	4	5	4	4	5	4	4	5	4	4	4	4	4	4	4	4	4	4	3	3	5	3	4	4	5	3	4	4	5	3	4	4	3	4	4	4	4
314	5	5	4	4	5	4	4	5	4	5	5	5	5	5	4	4	5	4	5	3	4	3	4	5	5	3	3	4	5	4	4	3	4	2	5	5	3	4
315	5	5	5	5	5	3	5	5	5	5	5	5	5	5	5	3	5	5	5	5	5	4	4	4	4	5	4	5	5	4	4	5	5	5	4	5	4	5
316	5	5	5	5	5	5	5	5	5	5	5	4	5	5	5	5	5	5	5	5	5	4	4	4	3	4	4	5	5	3	4	5	4	5	3	5	5	5
317	4	4	5	4	4	4	4	4	5	4	5	4	5	4	4	4	4	5	4	5	5	4	4	4	3	5	4	5	5	4	4	5	5	5	3	5	5	5
318	5	5	5	5	5	5	5	5	5	5	5	5	5	5	5	4	5	5	5	5	5	3	3	3	4	4	3	5	5	3	3	5	5	5	3	5	5	5
319	5	5	5	4	5	4	5	5	5	5	5	5	5	5	5	5	5	5	5	5	5	4	5	5	5	5	4	5	5	5	5	5	5	5	4	5	5	5
320	5	5	4	5	5	5	5	5	5	5	5	4	5	5	5	5	5	5	5	5	5	4	4	4	4	5	4	5	4	4	4	5	5	5	4	5	4	5
321	5	5	4	4	4	5	5	5	4	4	5	4	5	4	4	5	5	5	4	5	5	5	5	4	5	3	5	5	5	5	5	5	5	5	5	5	5	4
322	5	5	5	5	5	5	5	5	5	4	5	5	5	4	5	5	5	5	5	5	5	5	4	3	4	5	5	4	3	5	5	5	5	4	3	4	4	5
323	4	4	5	4	4	4	4	4	4	5	5	4	5	5	4	4	4	4	4	5	5	5	5	5	5	5	5	5	5	5	5	5	5	5	4	5	5	4
324	5	5	5	5	5	5	5	5	5	5	5	4	5	5	5	5	5	5	5	5	5	5	5	5	5	5	5	5	5	5	5	5	5	5	5	5	5	4
325	3	3	5	3	5	3	3	5	4	5	4	5	5	5	5	3	4	5	3	5	5	5	4	4	5	4	5	5	5	5	5	5	4	4	4	5	5	5
326	5	5	4	3	5	5	4	5	4	4	4	4	4	4	4	4	3	4	4	5	5	5	5	4	5	5	5	4	5	5	5	5	5	4	4	4	4	4
327	4	5	4	4	4	4	5	4	4	5	4	4	4	5	5	4	5	5	5	5	5	5	5	5	4	4	4	4	5	5	4	5	5	4	4	5	4	5
328	5	5	5	4	4	5	5	3	5	5	5	4	5	5	4	5	3	4	4	5	5	3	3	3	4	5	3	5	5	4	3	4	5	5	3	5	4	5
329	5	5	5	5	5	5	5	4	5	4	5	5	5	4	5	5	5	5	5	5	5	5	4	4	5	4	5	5	5	5	4	5	4	4	4	5	4	4
330	5	5	4	5	5	3	5	5	5	3	4	5	5	3	5	5	5	5	5	5	4	5	4	4	4	4	4	4	4	4	4	4	4	4	4	4	4	4
331	5	5	5	5	5	4	5	5	5	5	4	5	5	5	4	5	4	5	5	5	5	5	5	5	5	5	5	5	5	5	5	5	5	5	5	5	5	4
332	4	4	5	5	5	4	5	5	5	4	5	5	5	4	4	5	5	5	5	5	5	5	5	5	5	5	5	5	5	3	5	5	5	5	5	5	5	2
333	5	4	5	5	5	4	4	4	4	4	4	4	5	4	5	5	4	4	5	5	5	5	5	5	5	5	5	5	4	5	5	4	5	5	5	5	5	5
334	5	3	4	3	5	5	3	5	5	3	5	5	5	3	3	2	5	5	5	5	5	5	5	3	5	5	5	5	4	5	5	5	5	5	4	5	5	5
335	5	5	5	4	5	4	4	5	5	5	5	5	5	5	4	4	5	5	5	5	4	5	5	5	5	5	5	5	5	5	5	5	5	5	4	5	5	5
336	4	4	4	5	4	5	4	5	5	5	4	5	5	5	4	5	4	4	5	5	5	5	5	5	5	5	5	5	5	5	5	5	5	5	5	5	4	5
337	5	5	5	5	5	5	5	5	5	5	5	4	5	5	5	5	5	5	5	5	5	4	4	4	5	4	4	4	4	4	4	4	4	4	4	4	4	4
338	4	5	4	4	5	3	3	5	5	5	5	5	5	5	5	4	5	5	5	4	4	4	4	4	4	4	5	4	5	4	4	4	4	4	5	4	5	5
339	4	5	5	5	5	5	5	5	5	5	5	5	5	5	5	5	5	5	5	4	5	4	5	5	4	5	4	5	3	4	4	4	5	4	4	5	4	4
340	5	5	5	5	5	5	5	5	5	5	5	5	5	5	5	4	5	4	5	5	4	5	5	5	5	5	5	5	5	5	5	5	5	5	5	5	5	5
341	5	5	4	5	5	5	5	5	5	5	5	5	5	5	5	5	5	5	5	5	5	5	5	5	5	5	5	4	5	5	5	5	5	5	5	5	5	5
342	4	5	3	3	4	4	4	4	5	4	4	5	5	4	3	4	5	4	5	4	4	4	4	4	4	4	5	4	5	5	5	4	5	5	4	4	5	4
343	3	4	4	3	3	2	3	4	3	3	4	4	4	3	3	2	4	3	3	5	5	4	4	4	5	5	4	5	4	4	4	4	5	5	5	4	4	4
344	5	5	5	4	5	5	5	5	5	5	5	5	5	5	5	5	5	5	5	4	4	4	5	5	5	5	5	5	5	4	5	5	5	5	5	5	5	5
345	3	3	3	5	3	3	5	3	3	3	3	3	3	3	3	3	5	3	5	4	4	5	4	5	4	5	5	5	4	4	5	4	5	4	4	4	4	4
346	3	5	3	5	5	3	4	5	5	5	3	3	2	5	5	5	3	5	5	5	5	5	5	5	4	5	4	4	4	5	5	5	5	4	5	5	5	4
347	5	5	5	5	5	3	5	5	5	5	5	5	5	5	5	5	5	5	5	4	4	5	5	5	5	4	5	4	5	5	5	5	4	4	5	4	5	5
348	5	5	5	5	5	3	5	5	5	5	5	5	5	5	5	5	5	5	5	4	4	4	5	5	4	5	5	4	4	4	4	5	5	4	4	4	4	4
349	4	3	4	5	4	4	5	3	4	1	4	4	4	1	4	2	2	2	2	5	5	5	5	5	5	5	5	5	4	5	4	5	5	5	5	5	5	5
350	4	4	4	4	4	4	4	5	4	4	4	4	4	4	4	4	4	4	4	5	5	5	5	5	5	5	5	4	5	5	5	5	5	5	4	5	4	5
351	5	5	5	5	5	5	5	5	5	5	5	5	5	5	4	5	5	5	5	4	5	5	4	5	4	5	5	4	4	3	4	4	4	5	4	5	5	5
352	5	5	5	5	4	5	5	5	5	5	5	5	5	5	5	4	5	5	5	5	5	5	5	5	5	5	4	5	5	5	5	5	5	5	5	5	5	5
353	5	5	5	5	5	5	5	5	5	5	5	5	5	5	5	4	5	5	5	5	5	4	5	5	5	5	5	5	5	5	5	5	5	5	4	5	5	5
354	5	5	5	5	5	3	3	5	5	5	5	5	5	5	5	5	5	5	5	4	4	3	4	4	4	5	4	4	5	5	4	5	5	4	5	4	5	5
355	4	3	3	4	4	4	3	4	4	3	4	3	4	3	4	4	3	3	3	5	5	5	5	4	5	5	5	5	5	5	5	5	5	5	5	5	5	5
356	5	5	5	5	5	5	5	5	5	5	5	5	5	5	5	4	5	5	5	4	4	4	4	4	4	4	5	4	5	4	5	4	5	5	5	4	4	4
357	5	4	4	3	3	4	3	4	5	5	5	5	5	5	5	4	4	4	4	5	5	4	5	5	4	4	5	5	4	5	5	5	5	5	5	5	4	5
358	3	4	4	4	3	3	4	3	4	3	4	4	4	3	3	3	4	4	4	5	5	5	5	5	4	5	5	5	5	5	5	5	5	5	5	5	5	4
359	4	4	4	3	4	4	4	4	4	4	4	4	5	4	3	4	4	4	4	3	3	3	5	3	4	2	3	3	4	5	3	4	5	3	3	4	4	3
360	4	5	5	5	5	5	5	5	5	4	5	5	5	4	4	3	5	5	5	5	5	5	5	5	4	5	5	5	5	5	5	5	5	5	5	5	5	5
361	5	4	4	5	5	5	5	4	5	5	5	3	5	5	4	4	5	5	5	3	3	3	4	3	4	3	3	3	4	3	3	3	3	3	3	3	5	4
362	5	4	4	5	5	5	5	4	5	5	5	3	5	5	4	4	5	5	5	5	5	5	5	5	5	5	5	5	5	5	5	5	5	5	5	4	5	5
363	5	4	4	5	5	5	5	4	5	5	5	3	5	5	4	4	5	5	5	3	3	5	5	5	4	5	3	3	5	4	5	5	4	4	4	4	5	4
364	5	5	5	4	4	5	5	4	5	4	5	5	5	4	4	4	4	4	4	4	3	4	5	5	5	5	4	3	5	4	4	5	4	3	5	5	5	5
365	5	4	4	5	5	5	5	4	5	5	5	3	5	5	4	4	5	5	5	5	4	5	5	5	4	5	5	5	5	5	5	5	5	5	5	5	5	4
366	5	4	4	5	5	5	5	4	5	5	5	3	5	5	4	4	5	5	5	3	5	5	5	5	5	5	5	5	5	5	5	5	5	5	5	5	5	5
367	5	4	4	5	5	5	5	4	5	5	5	3	5	5	4	4	5	5	5	5	5	4	5	4	5	4	5	4	4	5	5	5	4	4	4	4	4	5
368	5	4	4	5	5	5	5	4	5	5	5	3	5	5	4	4	5	5	5	5	5	4	4	4	5	5	4	5	4	5	5	5	5	5	4	5	4	5
369	5	5	5	5	4	5	5	5	5	4	5	5	5	4	4	5	5	5	5	5	5	5	5	5	5	5	4	5	5	5	5	5	5	4	5	5	5	5
370	5	4	4	5	5	5	5	4	5	5	5	3	5	5	4	4	5	5	5	4	4	5	4	3	3	4	4	4	3	5	3	5	4	4	3	3	3	2
371	5	4	4	5	5	5	5	4	5	5	5	3	5	5	4	4	5	5	5	4	4	3	3	3	3	3	3	3	3	3	3	3	3	3	3	3	3	3
372	4	5	5	5	5	4	5	5	5	4	5	4	4	4	5	3	5	5	5	5	5	4	5	5	5	5	5	4	5	5	5	5	5	5	4	5	4	5
373	5	4	4	5	5	5	5	4	5	5	5	3	5	5	4	4	5	5	5	5	5	5	5	4	5	5	4	4	4	5	5	5	5	4	4	5	4	5
374	5	5	5	5	5	4	5	5	5	5	5	5	5	5	5	4	5	5	5	3	3	3	3	3	3	3	3	3	3	4	3	4	3	3	3	4	3	4
375	5	4	4	5	5	5	5	4	5	5	5	3	5	5	4	4	5	5	5	5	5	5	5	5	5	5	5	5	4	5	5	5	3	5	4	4	4	5
376	5	4	4	5	5	5	5	4	5	5	5	3	5	5	4	4	5	5	5	5	5	5	5	5	5	5	5	5	2	5	5	5	5	5	5	5	4	5
377	5	4	4	5	5	5	5	4	5	5	5	3	5	5	4	4	5	5	5	5	5	5	5	5	5	5	5	5	5	5	5	5	5	4	5	5	5	5
378	5	4	4	5	5	5	5	4	5	5	5	3	5	5	4	4	5	5	5	4	4	5	5	5	5	4	5	4	5	5	5	5	4	4	5	5	5	5
379	5	4	4	5	5	5	5	4	5	5	5	3	5	5	4	4	5	5	5	5	5	5	5	5	5	5	5	4	5	5	5	5	4	4	4	5	4	5
380	5	4	4	5	5	5	5	4	5	5	5	3	5	5	4	4	5	5	5	5	5	5	5	5	5	5	5	5	5	5	5	5	5	5	5	5	4	5
381	5	4	4	5	5	5	5	4	5	5	5	3	5	5	4	4	5	5	5	5	5	4	5	4	5	5	5	5	5	5	4	5	5	5	5	5	5	5
382	4	5	5	4	5	3	5	4	5	3	5	5	5	3	3	2	4	5	4	5	5	5	5	5	5	5	4	5	4	4	5	5	5	5	4	4	4	4
383	5	4	4	5	5	4	4	4	5	5	5	4	4	5	5	4	5	4	4	4	4	5	5	5	4	5	4	5	3	5	5	4	4	4	3	3	4	3
384	5	5	5	4	5	3	4	5	5	3	4	5	5	3	4	2	5	4	5	5	5	4	5	5	5	5	5	5	5	5	5	5	5	5	5	5	5	5
385	5	4	3	4	4	5	4	4	4	5	4	5	5	5	5	5	4	5	4	4	4	5	5	5	5	5	5	5	5	3	5	5	5	5	5	4	5	3
386	5	5	5	5	4	4	4	4	4	5	5	5	5	5	5	5	5	5	5	4	4	3	3	3	5	4	3	4	3	2	5	3	4	4	3	3	3	3
387	5	5	5	3	5	2	5	5	5	5	5	5	5	5	5	2	3	5	5	4	4	4	5	4	4	5	5	1	5	4	4	4	5	3	5	1	5	5
388	5	5	5	5	5	5	5	5	5	4	5	5	5	4	5	5	5	5	5	4	4	4	4	4	4	4	4	4	4	2	4	4	4	4	4	4	4	5
389	4	5	4	4	5	5	4	5	5	4	4	5	5	4	5	5	4	5	4	5	5	5	5	5	5	2	5	1	5	5	5	4	5	2	5	5	5	2
390	5	5	5	3	5	2	5	5	5	5	5	5	5	5	5	2	3	5	5	1	1	4	4	4	4	4	1	4	1	5	4	5	4	4	4	5	4	4
391	4	5	4	4	4	4	5	5	4	4	5	4	4	4	4	5	4	5	5	5	5	5	5	5	5	5	5	5	4	5	5	5	5	5	4	5	5	4
392	5	5	5	5	5	5	5	5	4	5	5	5	5	5	5	5	5	5	5	5	5	5	5	5	5	5	5	5	5	5	5	5	5	5	5	5	5	4
393	4	5	5	5	5	4	4	5	3	5	4	2	5	5	5	3	5	5	5	5	5	5	5	5	5	5	5	5	5	4	5	5	5	5	5	5	5	5
394	4	5	5	4	5	4	3	4	3	4	5	2	5	4	4	3	5	5	5	5	5	5	5	5	5	5	5	5	5	5	5	5	5	5	4	5	4	5
395	5	5	5	3	4	5	3	5	5	3	5	5	5	3	3	2	5	4	4	4	3	4	4	4	4	4	4	3	4	4	3	4	4	4	4	4	4	4
396	4	5	5	4	4	4	3	5	3	4	5	2	5	4	4	3	5	5	5	3	3	4	4	4	4	4	4	3	3	4	4	3	4	3	3	3	4	4
397	5	5	5	5	4	3	5	4	5	5	5	5	5	5	3	2	4	4	5	4	3	4	4	4	4	3	4	3	3	3	4	4	3	3	3	4	3	3
398	5	5	5	5	5	4	3	5	3	4	5	2	5	4	4	3	5	5	5	4	4	4	3	4	3	3	3	4	4	4	4	4	3	3	4	4	4	4
399	5	5	5	4	4	2	5	4	5	3	5	5	5	3	3	3	5	5	5	5	5	5	5	4	5	5	5	5	5	5	5	5	5	5	5	5	5	5
400	5	5	5	4	5	4	4	5	4	4	5	5	4	4	4	4	4	4	5	5	5	5	5	5	5	5	5	5	5	5	5	5	5	5	5	5	4	5
401	5	5	5	5	5	3	5	5	4	5	5	5	5	5	5	5	5	5	5	5	5	5	5	4	4	5	5	5	4	5	4	5	5	5	4	4	5	5
402	4	4	4	4	4	3	4	4	5	4	5	5	5	4	4	4	5	5	5	5	5	5	5	4	4	5	5	5	4	5	4	5	5	5	4	4	5	5
403	5	5	5	5	5	5	5	5	5	5	5	5	5	5	5	2	5	5	5	5	5	5	5	4	4	5	5	5	4	5	4	5	5	5	4	4	5	5
404	5	5	5	5	5	5	5	5	5	4	5	5	5	4	4	5	5	5	5	5	5	5	5	5	5	5	5	5	4	5	5	5	5	5	4	5	4	5
405	4	5	5	5	4	4	3	5	2	3	5	3	5	3	3	3	5	5	5	5	5	5	5	4	4	5	5	5	4	5	4	5	5	5	4	4	5	5
406	3	5	5	4	4	3	3	4	3	4	5	3	5	4	4	3	5	5	5	5	5	5	5	4	4	5	5	5	4	5	4	5	5	5	4	4	5	5
407	4	5	5	3	4	4	3	4	3	4	5	3	5	4	4	4	5	5	5	5	5	5	5	4	4	5	5	5	4	5	4	5	5	5	4	4	5	5
408	4	5	5	4	4	4	3	4	3	4	5	3	5	4	4	3	5	5	5	5	5	5	5	4	4	5	5	5	4	5	4	5	5	5	4	4	5	5
409	4	5	5	4	5	4	4	5	4	4	5	4	5	4	4	4	5	5	5	5	5	5	5	4	4	5	5	5	4	5	4	5	5	5	4	4	5	5
410	5	5	5	5	4	4	4	4	3	4	5	3	5	4	4	4	5	5	5	5	5	5	5	4	4	5	5	5	4	5	4	5	5	5	4	4	5	5
411	5	5	5	4	4	4	5	5	5	4	5	4	5	4	4	5	5	5	5	5	5	5	5	4	4	5	5	5	4	5	4	5	5	5	4	4	5	5
412	4	5	5	4	4	4	4	5	4	4	5	4	5	4	4	4	5	5	5	5	5	5	5	4	4	5	5	5	4	5	4	5	5	5	4	4	5	5
413	5	5	5	5	5	5	3	5	5	5	5	5	5	5	5	2	5	5	5	5	5	5	5	4	4	5	5	5	4	5	4	5	5	5	4	4	5	5
414	4	5	5	4	5	4	3	5	4	4	5	4	5	4	4	4	5	5	5	5	5	5	5	4	4	5	5	5	4	5	4	5	5	5	4	4	5	5
415	5	5	5	4	5	5	5	5	5	5	5	5	5	5	5	5	4	5	4	5	5	5	5	4	4	5	5	5	4	5	4	5	5	5	4	4	5	5
416	4	5	5	4	5	4	3	5	4	4	5	4	5	4	4	3	5	5	5	5	5	5	5	4	4	5	5	5	4	5	4	5	5	5	4	4	5	5
417	5	5	5	5	5	3	3	5	5	3	5	5	5	3	5	3	3	5	5	5	5	5	5	4	4	5	5	5	4	5	4	5	5	5	4	4	5	5
418	5	4	5	3	4	2	3	4	2	3	5	3	5	3	4	2	5	4	5	5	5	5	5	4	4	5	5	5	4	5	4	5	5	5	4	4	5	5
419	5	5	5	5	5	5	5	5	5	5	5	4	5	5	5	5	5	5	5	5	5	5	5	5	5	4	5	5	5	5	5	5	4	4	5	5	5	4
420	5	5	5	4	5	5	5	5	5	5	5	5	4	5	5	5	5	5	5	5	5	5	4	4	5	5	5	5	4	4	4	4	5	4	4	4	4	4
421	5	5	5	5	4	5	4	5	5	5	5	5	4	5	5	5	5	5	5	5	5	5	5	5	5	5	5	5	5	5	5	5	5	5	5	5	5	4
422	4	5	5	5	5	5	5	5	5	5	5	5	5	5	4	5	5	5	5	5	5	5	5	5	4	5	5	5	4	5	5	5	5	5	4	5	5	4
423	4	5	5	5	5	4	5	5	5	5	4	5	5	5	5	5	5	5	5	5	5	5	5	5	5	5	5	5	5	5	5	5	5	5	5	5	5	4
424	4	3	4	4	4	5	5	5	5	4	4	5	5	4	4	3	5	4	4	5	5	5	5	3	5	5	5	4	4	5	5	5	5	5	5	4	5	5
425	5	5	5	5	5	4	5	5	5	5	5	5	5	5	4	5	5	5	5	4	4	4	4	4	4	5	5	5	5	4	4	4	5	5	5	4	5	4
426	5	5	5	5	5	2	5	5	5	3	5	5	5	3	3	5	5	5	5	5	5	5	5	5	5	5	5	5	5	5	5	5	5	5	5	5	5	4
427	5	5	5	5	5	3	5	5	5	5	5	5	5	5	5	4	5	5	5	5	5	5	3	4	4	4	4	5	5	4	5	5	4	4	4	5	4	4
428	5	5	5	4	5	5	5	5	5	5	5	5	5	5	5	4	5	5	5	5	5	5	5	4	3	5	5	4	3	5	5	5	5	5	4	5	5	5
429	5	5	5	5	5	4	5	5	5	5	5	5	5	5	4	5	5	5	5	5	5	5	4	4	4	4	5	5	4	5	5	5	5	5	4	5	5	5
430	5	5	5	5	4	5	5	5	5	5	5	5	5	5	5	5	5	5	5	5	5	5	5	5	5	5	5	5	5	5	5	5	5	5	5	5	5	4
431	5	5	5	5	4	5	5	5	5	5	5	5	4	5	5	5	5	5	5	5	5	5	5	5	4	5	5	5	4	5	5	5	5	5	4	5	5	5
432	5	5	5	4	5	5	5	4	5	4	4	5	5	4	5	5	5	5	5	5	5	5	5	5	5	5	5	5	5	5	5	5	5	5	3	5	5	3
433	5	5	5	5	5	5	5	5	5	5	5	5	5	5	5	4	5	5	5	5	5	5	5	5	4	5	5	5	4	5	5	5	5	5	4	5	5	5
434	5	5	5	4	5	5	5	5	5	5	5	5	5	5	4	5	5	5	5	5	5	5	5	5	5	5	5	5	5	5	5	5	5	5	5	5	5	3
																				5	5	5	5	4	4	5	4	5	4	4	5	5	4	5	4	4	4	4
																				5	3	3	3	3	5	3	3	5	4	4	5	5	3	4	3	3	3	5
																				5	5	5	5	4	4	5	5	5	5	5	5	5	5	5	5	4	5	5
																				5	5	5	5	5	4	5	5	5	5	5	5	5	5	5	5	5	5	5
																				5	5	5	5	5	4	3	5	5	5	5	5	5	5	5	4	5	5	5
																				5	5	5	3	5	4	3	5	5	5	5	5	5	5	5	4	5	5	5
																				5	5	5	5	5	5	5	5	5	5	5	5	5	5	5	4	5	5	5
																				5	5	5	5	5	5	5	4	5	5	5	5	5	5	5	4	5	5	5
																				4	5	5	5	4	5	5	5	5	4	5	5	5	5	5	5	5	5	5
																				5	5	5	5	4	4	4	5	5	5	5	5	5	5	5	5	4	5	5
																				5	5	5	5	5	5	5	5	5	5	5	5	5	5	5	5	5	4	5
																				5	5	5	5	5	3	5	5	5	5	5	5	5	5	5	5	5	5	4
																				5	5	3	5	5	5	5	5	5	5	5	5	3	5	5	5	3	5	5
																				3	5	4	4	4	5	4	5	5	3	4	5	5	4	5	4	5	4	5
																				5	5	5	5	4	5	5	5	5	3	5	5	5	5	5	5	5	4	5
																				4	4	4	4	4	3	4	4	4	3	5	5	5	4	4	3	3	3	3
																				5	4	5	5	5	5	5	5	5	5	5	5	5	5	5	5	5	5	5
																				5	5	5	4	5	5	5	5	5	5	4	4	5	4	5	5	5	5	4
																				5	5	5	5	4	5	5	5	5	5	5	4	4	4	5	5	5	5	5
																				5	5	5	4	5	5	5	5	5	5	5	4	5	4	5	5	5	5	5
																				5	5	5	5	5	5	5	5	5	4	5	5	5	5	5	4	5	5	5
																				5	5	5	5	5	5	5	5	5	4	4	5	4	4	4	5	4	4	5
																				4	4	4	5	5	5	4	4	4	5	4	4	4	5	4	4	4	5	5
																				5	5	5	5	5	5	5	5	5	5	5	5	5	5	5	4	5	5	5
																				5	5	5	5	5	5	5	5	5	5	5	5	5	5	5	3	5	5	3
																				5	5	5	5	4	5	5	5	5	4	5	5	5	5	5	5	5	4	5
																				5	5	5	5	5	5	4	5	5	4	5	4	5	5	5	5	5	5	5
																				5	5	5	5	4	5	5	5	5	5	5	5	5	5	5	5	5	5	5
																				5	5	5	5	4	4	5	5	5	5	5	4	5	5	5	4	5	5	5
																				5	5	5	5	5	5	5	5	5	4	4	5	5	5	5	4	5	5	5
																				5	5	5	5	5	5	5	5	5	5	5	5	5	5	4	5	5	5	5
																				5	5	5	4	5	5	5	5	5	5	5	5	5	5	5	5	5	5	5
																				5	5	5	5	5	5	5	5	4	5	5	5	5	5	5	5	5	5	4
																				5	5	5	5	5	5	5	5	5	5	5	5	5	5	5	5	3	5	5
